# Supplementary material for: Topological and Structural Plasticity of the Single Ig Fold and the Double Ig Fold Present in CD19
Source: Biomolecules. 2021 Aug 30;11(9):1290. doi: 10.3390/biom11091290 (PMC8470474; doi:10.3390/biom11091290)
Supplement: Supplementary file 1 [file biomolecules-11-01290-s001.zip]

Archive with 1 entries (1 files):
- biomolecules-1284259-supplementary.pdf
